# Supplementary material for: Biowaste-Derived, Highly Efficient, Reusable Carbon Nanospheres for Speedy Removal of Organic Dyes from Aqueous Solutions
Source: Molecules. 2022 Oct 18;27(20):7017. doi: 10.3390/molecules27207017 (PMC9610970; doi:10.3390/molecules27207017)
Supplement: Supplementary file 1 [file molecules-27-07017-s001.zip]

Archive with 1 entries (1 files):
- molecules-1971975-supplementary.pdf
